# Supplementary material for: Molecular surveillance of multidrug-resistant Gram-negative bacteria in Ukrainian patients, Germany, March to June 2022
Source: Euro Surveill. 2023 Jan 5;28(1):2200850. doi: 10.2807/1560-7917.ES.2023.28.1.2200850 (PMC9817211; doi:10.2807/1560-7917.ES.2023.28.1.2200850)
Supplement: Supplementary_Tables [file 22-00850_REINHEIMER_SupplementaryTables.xlsx]

## Sheet: Supplemental info
This supplementary material is hosted by Eurosurveillance as supporting information alongside the article "Molecular surveillance of multidrug-resistant gram-negative bacteria in Ukrainian patients", on behalf of the authors, who remain responsible for the accuracy and appropriateness of the content. The same standards for ethics, copyright, attributions and permissions as for the article apply. …
Table S1: Overview of all antimicrobial resistance genes identified for MDRGN isolates (including CR) from Ukraine refugee patients at Frankfurt University Hospital (March-Juni 2022). Search for antimicrobial resistance genes was carried out against CARD with thresholds of 80% identity and 80% coverage. Matches are indicated by grey boxes. Isolate designations consist of a patient-specific letter…
Isolate	Species	Resistance	sequence type	AAC(2')-Ia	AAC(3)-IId	AAC(3)-IIe	AAC(6')-Ian	AAC(6')-Ib-cr	AAC(6')-Ib10	AAC(6')-Ib9	ACT-35	ADC-11	ADC-6	ANT(2'')-Ia	ANT(3'')-IIa	APH(3'')-Ib	APH(3')-IIb	APH(3')-Ia	APH(3')-VI	APH(3')-VIa	APH(6)-Id	Acinetobacter_baumannii_AbaF	Acinetobacter_baumannii_AbaQ	Acinetobacter_baumannii_AmvA	ArmR	CARB-14	CMY-59	CRP	CTX-M-115	CTX-M-14	CTX-M-15	CTX-M-27	CTX-M-3	CTX-M-55	CTX-M-65	CTX-M-9	CrpP	Enterobacter_cloacae_acrA	ErmB	Escherichia_coli_acrA	Escherichia_coli_ampC	Escherichia_coli_ampC1_beta-lactamase	Escherichia_coli_ampH	Escherichia_coli_emrE	Escherichia_coli_mdfA	FosA2	FosA6	GES-1	H-NS
A1	A. baumannii	MDRGN+CR	78	0	0	0	100	0	0	0	0	0	100	0	0	0	0	0	0	0	0	100	100	100	0	100	0	0	100	0	0	0	0	0	0	0	0	0	0	0	0	0	0	0	0	0	0	0	0
B1	A. baumannii	MDRGN+CR	78	0	0	0	100	0	0	0	0	0	100	0	0	0	0	0	0	0	0	100	100	100	0	100	0	0	100	0	0	0	0	0	0	0	0	0	0	0	0	0	0	0	0	0	0	0	0
C3	A. baumannii	MDRGN+CR	2	0	0	0	0	0	0	0	0	100	0	0	0	0	0	0	0	100	0	100	100	100	0	0	0	0	0	0	0	0	0	0	0	0	0	0	0	0	0	0	0	0	0	0	0	0	0
D1	A. baumannii	MDRGN+CR	no ST	0	0	0	100	0	0	0	0	0	100	0	0	0	0	0	0	100	0	100	100	100	0	0	0	0	100	0	0	0	0	0	0	0	0	0	0	0	0	0	0	0	0	0	0	0	0
G1	A. baumannii	MDRGN+CR	78	0	0	0	100	0	0	0	0	0	100	0	0	0	0	0	0	0	0	100	100	100	0	100	0	0	0	0	0	0	0	0	0	0	0	0	0	0	0	0	0	0	0	0	0	0	0
A2	E. cloacae	MDRGN	116	0	0	0	0	100	0	0	100	0	0	0	82	0	0	0	0	0	0	0	0	0	0	0	0	100	0	0	100	0	0	0	0	0	0	100	0	0	0	0	0	0	0	100	0	0	100
B2	E. cloacae	MDRGN	116	0	0	0	0	100	0	0	100	0	0	0	99.28	0	0	0	0	0	0	0	0	0	0	0	0	100	0	0	100	0	0	0	0	0	0	100	0	0	0	0	0	0	0	100	0	0	100
C4	E. coli	MDRGN	410	0	0	100	0	100	0	0	0	0	0	0	0	0	0	0	0	0	0	0	0	0	0	0	0	100	0	0	0	0	0	100	0	0	0	0	0	100	100	100	100	100	100	0	0	0	100
G3	E. coli	MDRGN+CR	11240	0	0	0	0	0	93.3	0	0	0	0	0	0	0	0	0	0	0	0	0	0	0	0	0	100	100	0	0	0	0	0	0	0	0	0	0	0	100	100	0	100	100	100	0	0	0	100
E1	E. coli	MDRGN+CR	46	0	0	0	0	0	0	0	0	0	0	0	0	0	0	0	0	0	0	0	0	0	0	0	0	100	0	0	100	0	0	0	0	0	0	0	99.87	100	100	100	100	0	100	0	0	0	100
H2	E. coli	MDRGN+CR	46	0	0	0	0	0	0	0	0	0	0	0	0	0	0	0	0	0	0	0	0	0	0	0	0	100	0	0	100	0	0	0	0	0	0	0	99.87	100	100	100	100	0	100	0	0	0	100
I1	E. coli	MDRGN+CR	354	0	100	0	0	0	0	0	0	0	0	0	0	100	0	0	0	0	100	0	0	0	0	0	100	100	0	100	0	0	0	0	0	0	0	0	99.87	100	100	100	100	100	100	0	0	0	100
J3	E. coli	MDRGN+CR	361	0	0	0	0	0	0	0	0	0	0	0	82.82	0	0	0	0	0	0	0	0	0	0	0	100	100	0	0	100	0	0	0	0	0	0	0	99.87	100	100	100	100	100	100	0	0	0	100
K1	E. coli	MDRGN	2179	0	0	0	0	0	0	0	0	0	0	0	0	100	0	0	0	0	100	0	0	0	0	0	0	100	0	0	0	0	0	0	100	0	0	0	0	100	100	100	100	100	100	0	0	0	100
L1	E. coli	MDRGN	1193	0	0	0	0	0	0	0	0	0	0	0	0	0	0	0	0	0	0	0	0	0	0	0	0	100	0	0	100	0	0	0	0	0	0	0	0	100	100	0	100	100	100	0	0	0	100
M1	E. coli	MDRGN	131	0	0	0	0	0	0	0	0	0	0	0	0	100	0	0	0	0	100	0	0	0	0	0	0	100	0	0	0	100	100	0	0	0	0	0	0	100	100	0	100	100	100	0	0	0	100
A3	K. pneumoniae	MDRGN	966	0	0	0	0	100	0	0	0	0	0	0	0	100	0	0	0	0	100	0	0	0	0	0	0	100	0	0	100	0	0	0	0	0	0	0	0	0	0	0	0	0	0	0	100	0	97.83
C1	K. pneumoniae	MDRGN+CR	395	0	0	100	0	100	0	0	0	0	0	0	0	0	0	0	100	0	0	0	0	0	0	0	0	100	0	0	100	0	0	0	0	0	0	0	0	0	0	0	0	0	0	0	100	0	97.83
D3	K. pneumoniae	MDRGN+CR	392	0	0	0	0	100	0	0	0	0	0	0	0	100	0	0	100	0	100	0	0	0	0	0	0	100	0	0	100	0	0	0	0	0	0	0	0	0	0	0	0	0	0	0	98.33	0	97.83
E2	K. pneumoniae	MDRGN+CR	23	0	0	100	0	0	0	0	0	0	0	0	0	0	0	0	100	0	0	0	0	0	0	0	0	100	0	0	0	0	0	100	0	0	0	0	0	0	0	0	0	0	0	0	98.33	0	97.83
F1	K. pneumoniae	MDRGN+CR	23	0	0	0	0	100	0	0	0	0	0	0	0	0	0	0	0	0	0	0	0	0	0	0	0	100	0	0	0	0	0	100	0	0	0	0	0	0	0	0	0	0	0	0	98.33	0	97.83
G2	K. pneumoniae	MDRGN+CR	147	0	0	0	0	0	90.69	0	0	0	0	0	82.51	100	0	0	100	0	100	0	0	0	0	0	100	100	0	0	100	0	0	0	0	100	0	0	0	0	0	0	0	0	0	0	98.33	0	97.83
H1	K. pneumoniae	MDRGN	15	0	0	0	0	100	0	0	0	0	0	0	0	0	0	99.75	0	0	0	0	0	0	0	0	0	100	0	0	100	0	0	0	0	0	0	0	0	0	0	0	0	0	0	0	100	0	97.83
J1	K. pneumoniae	MDRGN+CR	147	0	0	0	0	0	85.13	0	0	0	0	100	0	0	0	0	100	0	0	0	0	0	0	0	0	100	0	0	100	0	0	0	0	0	0	0	0	0	0	0	0	0	0	0	98.33	0	97.83
C2	P. aeruginosa	MDRGN+CR	1047	0	0	0	0	0	0	0	0	0	0	100	0	100	100	0	0	0	100	0	0	0	100	0	0	0	0	0	0	0	0	0	0	0	100	0	0	0	0	0	0	0	0	0	0	0	0
D2	P. aeruginosa	MDRGN+CR	773	0	0	0	0	0	0	0	0	0	0	0	0	0	100	0	0	0	0	0	0	0	100	0	0	0	0	0	0	0	0	0	0	0	0	0	0	0	0	0	0	0	0	0	0	0	0
J2	P. aeruginosa	MDRGN+CR	235	0	0	0	0	0	0	91.34	0	0	0	0	0	0	100	0	0	0	0	0	0	0	100	0	0	0	0	0	0	0	0	0	0	0	100	0	0	0	0	0	0	0	0	0	0	100	0
J4	P. mirabilis	MDRGN+CR	NA	0	0	100	0	0	0	0	0	0	0	0	82.3	100	0	0	0	0	100	0	0	0	0	0	0	100	0	0	0	0	0	100	0	0	0	0	0	0	0	0	0	0	0	0	0	0	0
C5	P. stuartii	MDRGN	NA	100	0	0	0	0	93.3	0	0	0	0	0	80.35	100	0	0	0	0	100	0	0	0	0	0	100	100	0	0	0	0	0	0	0	0	0	0	0	0	0	0	0	0	0	0	0	0	0
Table S2: Presence of the hypervirulence genes rmpA, rmpA2 and iucA-D in the genomes of Klebsiella pneumoniae isolates from this study. BLASTn-based search were performed against all genes of the hypervirulence plasmid pLVPK (NC_005249.1). Essential marker genes for hypervirulence according to Russo and Marr (https://doi.org/10.1128/CMR.00001-19) are highlighted in orange. For rmpA and rmpA2, one…
Isolate	Species	Resistance	sequence type	HS323_RS00005	HS323_RS00010	HS323_RS00065	HS323_RS00070	HS323_RS00075	HS323_RS00080	HS323_RS00085	HS323_RS00090	HS323_RS00095	HS323_RS00100	HS323_RS00105	HS323_RS00110	HS323_RS00115	HS323_RS00120	HS323_RS00125	HS323_RS00130	HS323_RS00135	HS323_RS00140	HS323_RS00145	HS323_RS00150	HS323_RS00155	HS323_RS00160	HS323_RS00165	HS323_RS00170	HS323_RS00175	HS323_RS00180	HS323_RS00185	HS323_RS00190	HS323_RS00195	HS323_RS00200	HS323_RS00205	HS323_RS00210	HS323_RS00215	HS323_RS00220	HS323_RS00225	HS323_RS00230	HS323_RS00235	HS323_RS00245	HS323_RS00250	HS323_RS00255	HS323_RS00260	HS323_RS00265	HS323_RS00270	HS323_RS00275	HS323_RS00280	HS323_RS00285
A3	K. pneumoniae	MDRGN	966	0	0	0	0	0	0	0	0	0	0	0	0	0	0	0	0	0	0	0	0	0	0	0	0	0	0	0	0	0	0	0	0	0	0	0	0	0	0	0	0	0	0	0	0	0	0
C1	K. pneumoniae	MDRGN+CR	395	100	100	0	0	0	0	99.13	100	100	100	100	100	100	100	100	100	100	100	99.91	99.32	100	100	100	100	100	100	98.15	100	100	100	100	100	100	100	100	100	100	100	100	100	100	100	100	100	100	100,00;100,00
D3	K. pneumoniae	MDRGN+CR	392	100	100	0	0	0	0	99.13	100	100	100	100	100	100	100	100	100	100	100	99.91	99.32	100	100	100	100	100	100	98.15	100	100	100	100	100	100	100	100	100	100	100,00;97,49	100	100	100	100	100	100	100	100
E2	K. pneumoniae	MDRGN+CR	23	100	100	0	0	0	0	99.13	100	100	100	100	100	100	100	100	100	100	100	0	99.32	100	100	100	100	100	100	98.15	0	100	100	100	100	100	100	100	100	100	100	100	100	100	100	100	100	100	100
F1	K. pneumoniae	MDRGN+CR	23	100	100	100	100	100	0	99.13	100	100	100	100	100	100	100	99.79	100	100	100	99.91	99.32	100	100	100	100	100	100	100	0	100	100	100	100	100	100	100	100	100	100	83.69	100	100	100	100	100	100	100
G2	K. pneumoniae	MDRGN+CR	147	0	0	0	0	0	0	0	0	0	0	0	0	0	0	0	0	0	0	0	0	0	0	0	0	0	0	0	0	0	0	0	0	0	0	0	0	0	97.49	0	0	0	0	0	0	0	100,00;100,00
H1	K. pneumoniae	MDRGN	15	0	0	0	0	0	0	0	0	0	0	0	0	0	0	0	0	0	0	0	0	0	0	0	0	0	0	0	0	0	0	0	0	0	0	0	0	0	0	0	0	0	0	0	0	0	0
J1	K. pneumoniae	MDRGN+CR	147	100	0	100	100	100	100	100	100	100	100	100	100	100	100	99.79	100	100	100	99.91	99.32	100	100	100	100	100	100	100	100	100	100	100	100	100	100	100	100	100	100,00;97,49	100	100	100	100	100	100	100	100,00;100,00
[truncated: 173 more columns]
